# Supplementary material for: New molecular structure based models for estimation of the CO2 solubility in different choline chloride-based deep eutectic solvents (DESs)
Source: Sci Rep. 2023 May 25;13:8495. doi: 10.1038/s41598-023-35747-8 (PMC10213022; doi:10.1038/s41598-023-35747-8)
Supplement: Supplementary file 2 — Supplementary Information 2. [file 41598_2023_35747_MOESM2_ESM.xlsx]

## Sheet: Exp.-pred.
Dataset	HBD	Status	T	P	EEig02d	X-Exp.	Ln(x) from QSPR models	X-Pred.
dataset no. 1	1,2-propanediol	Training	293.15	1.085	1.054	0.00331093	-5.73899	0.00321802
	1,2-propanediol	Training	293.15	2.047	1.054	0.00633994	-5.08058	0.00621631
	1,2-propanediol	Training	293.15	3.122	1.054	0.00989699	-4.64278	0.0096309
	1,2-propanediol	Training	293.15	4.088	1.054	0.0132739	-4.36317	0.012738
	1,2-propanediol	Training	293.15	5.145	1.054	0.0167768	-4.12464	0.0161693
	1,2-propanediol	Training	303.15	1.175	1.054	0.00280786	-5.82734	0.00294591
	1,2-propanediol	Training	303.15	2.221	1.054	0.00603622	-5.16696	0.00570187
	1,2-propanediol	Training	303.15	3.17	1.054	0.00847116	-4.79795	0.00824661
	1,2-propanediol	Training	303.15	4.22	1.054	0.0114291	-4.50121	0.0110956
	1,2-propanediol	Training	303.15	5.17	1.054	0.0141988	-4.29062	0.0136965
	1,2-propanediol	Training	313.15	1.254	1.054	0.00240577	-5.93084	0.00265624
	1,2-propanediol	Training	313.15	2.178	1.054	0.00441945	-5.35824	0.00470919
	1,2-propanediol	Training	313.15	3.176	1.054	0.00674519	-4.96699	0.00696407
	1,2-propanediol	Training	313.15	4.205	1.054	0.0093873	-4.6759	0.00931714
	1,2-propanediol	Training	313.15	5.154	1.054	0.0116338	-4.46483	0.0115066
	1,2-propanediol	Training	323.15	1.23	1.054	0.00190362	-6.12189	0.00219431
	1,2-propanediol	Training	323.15	2.36	1.054	0.00391527	-5.446	0.00431353
	1,2-propanediol	Training	323.15	3.343	1.054	0.00593502	-5.08484	0.00618988
	1,2-propanediol	Training	323.15	4.263	1.054	0.00786132	-4.83269	0.00796506
	1,2-propanediol	Training	323.15	5.247	1.054	0.0094892	-4.61728	0.00987961
	1,4-butanediol	Training	293.15	1.109	1.519	0.0034116	-5.57368	0.00379648
	1,4-butanediol	Training	293.15	2.125	1.519	0.00694794	-4.89918	0.00745272
	1,4-butanediol	Training	293.15	3.125	1.519	0.010101	-4.49917	0.0111183
	1,4-butanediol	Training	293.15	4.12	1.519	0.0132739	-4.21246	0.0148098
	1,4-butanediol	Training	293.15	5.097	1.519	0.0166734	-3.99175	0.0184674
	1,4-butanediol	Training	303.15	1.131	1.519	0.00310964	-5.72431	0.00326562
	1,4-butanediol	Training	303.15	2.174	1.519	0.00603622	-5.04653	0.00643161
	1,4-butanediol	Training	303.15	3.076	1.519	0.00877635	-4.68656	0.00921836
	1,4-butanediol	Training	303.15	4.063	1.519	0.0118385	-4.39791	0.012303
	1,4-butanediol	Training	303.15	4.975	1.519	0.0144045	-4.18788	0.0151785
	1,4-butanediol	Training	313.15	1.214	1.519	0.00280786	-5.82185	0.00296211
	1,4-butanediol	Training	313.15	2.331	1.519	0.00522718	-5.14521	0.00582726
	1,4-butanediol	Training	313.15	3.216	1.519	0.00735368	-4.81139	0.0081365
	1,4-butanediol	Training	313.15	4.102	1.519	0.00979501	-4.55901	0.0104725
	1,4-butanediol	Training	313.15	5.023	1.519	0.0122482	-4.34892	0.0129208
	1,4-butanediol	Training	323.15	1.228	1.519	0.00250627	-5.98096	0.0025264
	1,4-butanediol	Training	323.15	2.183	1.519	0.00421771	-5.38425	0.0045883
	1,4-butanediol	Training	323.15	3.252	1.519	0.00644122	-4.97085	0.00693726
	1,4-butanediol	Training	323.15	4.259	1.519	0.00857287	-4.69105	0.00917705
	1,4-butanediol	Training	323.15	5.259	1.519	0.0104072	-4.4723	0.0114211
	2,3-butanediol	Training	293.15	1.143	1.519	0.00310964	-5.54236	0.00391727
	2,3-butanediol	Training	293.15	2.14	1.519	0.00613744	-4.89188	0.0075073
	2,3-butanediol	Training	293.15	3.166	1.519	0.00918357	-4.48565	0.0112696
	2,3-butanediol	Training	293.15	4.079	1.519	0.0122482	-4.22284	0.014657
	2,3-butanediol	Training	293.15	5.113	1.519	0.0154346	-3.9885	0.0185275
	2,3-butanediol	Training	303.15	1.14	1.519	0.00280786	-5.71609	0.00329258
	2,3-butanediol	Training	303.15	2.14	1.519	0.00583384	-5.06288	0.00632731
	2,3-butanediol	Training	303.15	3.152	1.519	0.0082678	-4.66124	0.0094547
	2,3-butanediol	Training	303.15	4.123	1.519	0.0113269	-4.38271	0.0124915
	2,3-butanediol	Training	303.15	5.134	1.519	0.0140959	-4.15525	0.0156819
	2,3-butanediol	Training	313.15	1.193	1.519	0.00290843	-5.83995	0.00290898
	2,3-butanediol	Training	313.15	2.224	1.519	0.00542932	-5.19395	0.00555006
	2,3-butanediol	Training	313.15	3.255	1.519	0.00796291	-4.79889	0.00823887
	2,3-butanediol	Training	313.15	4.249	1.519	0.0103051	-4.52249	0.010862
	2,3-butanediol	Training	313.15	5.288	1.519	0.0128634	-4.29559	0.0136285
	2,3-butanediol	Training	323.15	1.24	1.519	0.00260678	-5.97087	0.00255201
	2,3-butanediol	Training	323.15	2.17	1.519	0.00472219	-5.39044	0.00455996
	2,3-butanediol	Training	323.15	3.22	1.519	0.00715077	-4.98111	0.00686647
	2,3-butanediol	Training	323.15	4.215	1.519	0.00928543	-4.70182	0.00907874
	2,3-butanediol	Training	323.15	5.141	1.519	0.0117361	-4.49583	0.0111554
	Diethylene glycol	Prediction	293.15	1.128	1.713	0.00371374	-5.49656	0.00410085
	Diethylene glycol	Prediction	293.15	2.122	1.713	0.0076582	-4.84114	0.00789804
	Diethylene glycol	Prediction	293.15	3.149	1.713	0.0111223	-4.43173	0.0118939
	Diethylene glycol	Prediction	293.15	4.098	1.713	0.0149193	-4.15852	0.0156307
	Diethylene glycol	Prediction	293.15	5.129	1.713	0.0192641	-3.92576	0.0197272
	Diethylene glycol	Prediction	303.15	1.177	1.713	0.00371374	-5.62346	0.00361213
	Diethylene glycol	Prediction	303.15	2.151	1.713	0.00694794	-4.99806	0.00675102
	Diethylene glycol	Prediction	303.15	3.213	1.713	0.0106114	-4.58186	0.0102358
	Diethylene glycol	Prediction	303.15	4.151	1.713	0.0137875	-4.31619	0.0133507
	Diethylene glycol	Prediction	303.15	5.24	1.713	0.0171905	-4.07455	0.0169998
	Diethylene glycol	Prediction	303.15	5.642	1.713	0.0184336	-3.99788	0.0183544
	Diethylene glycol	Prediction	313.15	1.169	1.713	0.00300903	-5.80153	0.00302292
	Diethylene glycol	Prediction	313.15	2.196	1.713	0.00593502	-5.14759	0.00581341
	Diethylene glycol	Prediction	313.15	3.27	1.713	0.00918357	-4.73462	0.00878575
	Diethylene glycol	Prediction	313.15	4.177	1.713	0.0115315	-4.48071	0.0113253
	Diethylene glycol	Prediction	313.15	5.157	1.713	0.0144045	-4.26211	0.0140925
	Diethylene glycol	Prediction	323.15	1.225	1.713	0.00250627	-5.924	0.00267449
	Diethylene glycol	Prediction	323.15	2.203	1.713	0.00462126	-5.31529	0.00491587
	Diethylene glycol	Prediction	323.15	3.21	1.713	0.00684656	-4.92483	0.00726395
	Diethylene glycol	Prediction	323.15	4.212	1.713	0.00928543	-4.64306	0.0096282
	Diethylene glycol	Prediction	323.15	5.18	1.713	0.0117361	-4.4285	0.0119324
	furfuryl alcohol	Prediction	303.15	0.809	1.547	0.00290843	-6.06324	0.00232685
	furfuryl alcohol	Prediction	303.15	2.183	1.547	0.0076582	-5.03366	0.00651494
	furfuryl alcohol	Prediction	303.15	3.237	1.547	0.0115315	-4.62506	0.0098031
	furfuryl alcohol	Prediction	303.15	4.253	1.547	0.0149193	-4.34192	0.0130115
	furfuryl alcohol	Prediction	303.15	5.241	1.547	0.0182262	-4.12527	0.0161592
	furfuryl alcohol	Prediction	303.15	5.828	1.547	0.0200959	-4.01515	0.0180402
	furfuryl alcohol	Prediction	313.15	0.808	1.547	0.00240577	-6.23552	0.0019586
	furfuryl alcohol	Prediction	313.15	2.146	1.547	0.00633994	-5.22239	0.00539443
	furfuryl alcohol	Prediction	313.15	3.214	1.547	0.00959112	-4.80345	0.00820139
	furfuryl alcohol	Prediction	313.15	4.267	1.547	0.0127608	-4.50952	0.0110038
	furfuryl alcohol	Prediction	313.15	5.232	1.547	0.015744	-4.29805	0.0135951
	furfuryl alcohol	Prediction	313.15	5.817	1.547	0.0176046	-4.18811	0.0151749
	furfuryl alcohol	Prediction	323.15	0.815	1.547	0.0023053	-6.39758	0.00166559
	furfuryl alcohol	Prediction	323.15	2.221	1.547	0.00563154	-5.35776	0.00471145
	furfuryl alcohol	Prediction	323.15	3.296	1.547	0.00847116	-4.94832	0.00709531
	furfuryl alcohol	Prediction	323.15	4.289	1.547	0.0111223	-4.67518	0.00932383
	furfuryl alcohol	Prediction	323.15	5.286	1.547	0.013582	-4.4584	0.0115809
	furfuryl alcohol	Prediction	323.15	5.853	1.547	0.0150223	-4.35272	0.0128718
	guaiacol	Training	293.15	0.515	1.983	0.00210442	-6.22695	0.00197546
	guaiacol	Training	293.15	1.381	1.983	0.00553042	-5.20386	0.0054953
	guaiacol	Training	293.15	2.367	1.983	0.0094892	-4.645	0.0096095
	guaiacol	Training	293.15	3.292	1.983	0.0132739	-4.30286	0.0135298
	guaiacol	Training	293.15	4.275	1.983	0.0171905	-4.03185	0.0177415
	guaiacol	Training	293.15	5.294	1.983	0.0219724	-3.81011	0.0221458
	guaiacol	Training	303.15	0.553	1.983	0.00200401	-6.32411	0.00179255
	guaiacol	Training	303.15	1.323	1.983	0.00452034	-5.41936	0.00442996
	guaiacol	Training	303.15	2.438	1.983	0.0082678	-4.78535	0.00835121
	guaiacol	Training	303.15	3.355	1.983	0.0114291	-4.4542	0.0116296
	guaiacol	Training	303.15	4.338	1.983	0.0148163	-4.18768	0.0151815
	guaiacol	Training	303.15	5.332	1.983	0.0181226	-3.97369	0.0188039
	guaiacol	Training	313.15	0.575	1.983	0.00170289	-6.45465	0.00157319
	guaiacol	Training	313.15	1.457	1.983	0.00411688	-5.4903	0.00412661
	guaiacol	Training	313.15	2.332	1.983	0.00654253	-5.00245	0.00672143
	guaiacol	Training	313.15	3.303	1.983	0.0093873	-4.6414	0.00964419
	guaiacol	Training	313.15	4.296	1.983	0.0123507	-4.36877	0.0126668
	guaiacol	Training	313.15	5.294	1.983	0.0152284	-4.15211	0.0157312
	guaiacol	Training	323.15	0.631	1.983	0.00140196	-6.52926	0.00146009
	guaiacol	Training	323.15	1.606	1.983	0.00391527	-5.56031	0.00384759
	guaiacol	Training	323.15	2.399	1.983	0.00573268	-5.14407	0.00583387
	guaiacol	Training	323.15	3.414	1.983	0.00836947	-4.77812	0.00841182
	guaiacol	Training	323.15	4.426	1.983	0.0108157	-4.50885	0.0110111
	guaiacol	Training	323.15	5.365	1.983	0.012966	-4.30929	0.0134431
	levulinic acid	Training	303.15	0.794	3.515	0.00431857	-5.47907	0.00417322
	levulinic acid	Training	303.15	2.084	3.515	0.0112246	-4.47821	0.0113537
	levulinic acid	Training	303.15	3.109	3.515	0.0166734	-4.06332	0.0171919
	levulinic acid	Training	303.15	4.119	3.515	0.0219724	-3.77154	0.0230165
	levulinic acid	Training	303.15	5.109	3.515	0.0277492	-3.54814	0.0287782
	levulinic acid	Training	303.15	5.7	3.515	0.0311404	-3.4346	0.0322382
	levulinic acid	Training	313.15	0.698	3.515	0.00310964	-5.78373	0.00307723
	levulinic acid	Training	313.15	2.025	3.515	0.00908174	-4.679	0.00928832
	levulinic acid	Training	313.15	3.068	3.515	0.0139931	-4.24809	0.0142916
	levulinic acid	Training	313.15	4.109	3.515	0.0185374	-3.94506	0.01935
	levulinic acid	Training	313.15	5.085	3.515	0.023332	-3.72402	0.0241367
	levulinic acid	Training	313.15	5.798	3.515	0.0265886	-3.58792	0.0276557
	levulinic acid	Training	323.15	0.808	3.515	0.00270731	-5.80294	0.00301867
	levulinic acid	Training	323.15	2.1	3.515	0.00755668	-4.81228	0.00812933
	levulinic acid	Training	323.15	3.14	3.515	0.0114291	-4.39503	0.0123386
	levulinic acid	Training	323.15	4.176	3.515	0.0152284	-4.09929	0.0165845
	levulinic acid	Training	323.15	5.178	3.515	0.0189525	-3.87622	0.020729
	levulinic acid	Training	323.15	5.797	3.515	0.0212418	-3.7591	0.0233047
	Phenol	Training	293.15	1.044	1.521	0.00431857	-5.63571	0.00356813
	Phenol	Training	293.15	2.063	1.521	0.0086746	-4.92927	0.00723175
	Phenol	Training	293.15	3.077	1.521	0.012966	-4.51461	0.0109479
	Phenol	Training	293.15	4.062	1.521	0.0166734	-4.22656	0.0146026
	Phenol	Training	293.15	5.085	1.521	0.0216592	-3.99358	0.0184336
	Phenol	Training	303.15	1.131	1.521	0.00351229	-5.72369	0.00326762
	Phenol	Training	303.15	2.176	1.521	0.00684656	-5.04496	0.0064417
	Phenol	Training	303.15	3.163	1.521	0.0104072	-4.65702	0.00949475
	Phenol	Training	303.15	4.183	1.521	0.0140959	-4.36711	0.0126878
	Phenol	Training	303.15	5.142	1.521	0.0180189	-4.15302	0.0157169
	Phenol	Training	313.15	1.16	1.521	0.00321027	-5.86843	0.0028273
	Phenol	Training	313.15	2.181	1.521	0.00644122	-5.21358	0.00544214
	Phenol	Training	313.15	3.173	1.521	0.00959112	-4.82474	0.00802862
	Phenol	Training	313.15	4.115	1.521	0.0125557	-4.55511	0.0105133
	Phenol	Training	313.15	5.068	1.521	0.0158472	-4.33905	0.0130489
	Phenol	Training	323.15	1.234	1.521	0.00290843	-5.97529	0.00254076
	Phenol	Training	323.15	2.181	1.521	0.00542932	-5.38458	0.00458675
	Phenol	Training	323.15	3.182	1.521	0.00796291	-4.99281	0.0067866
	Phenol	Training	323.15	4.125	1.521	0.0107136	-4.72359	0.0088832
	Phenol	Training	323.15	5.136	1.521	0.0134793	-4.49623	0.011151
	Tri Ethylene Glycol	Training	293.15	1.093	2.242	0.00522718	-5.36701	0.00466807
	Tri Ethylene Glycol	Training	293.15	2.086	2.242	0.0109179	-4.69664	0.00912585
	Tri Ethylene Glycol	Training	293.15	3.159	2.242	0.0168802	-4.2662	0.014035
	Tri Ethylene Glycol	Training	293.15	4.033	2.242	0.0217636	-4.01286	0.0180817
	Tri Ethylene Glycol	Training	293.15	5.04	2.242	0.0281719	-3.78167	0.0227846
	Tri Ethylene Glycol	Training	303.15	1.193	2.242	0.00472219	-5.44721	0.00430832
	Tri Ethylene Glycol	Training	303.15	2.129	2.242	0.00897992	-4.84648	0.00785597
	Tri Ethylene Glycol	Training	303.15	3.194	2.242	0.0139931	-4.42577	0.011965
	Tri Ethylene Glycol	Training	303.15	4.167	2.242	0.0191602	-4.14996	0.0157651
	Tri Ethylene Glycol	Training	303.15	5.127	2.242	0.023751	-3.93492	0.0195473
	Tri Ethylene Glycol	Training	313.15	1.14	2.242	0.0038145	-5.66534	0.00346397
	Tri Ethylene Glycol	Training	313.15	2.208	2.242	0.00786132	-4.97969	0.00687619
	Tri Ethylene Glycol	Training	313.15	3.182	2.242	0.0112246	-4.60067	0.0100451
	Tri Ethylene Glycol	Training	313.15	4.149	2.242	0.0156409	-4.32545	0.0132277
	Tri Ethylene Glycol	Training	313.15	5.106	2.242	0.0197838	-4.11018	0.0164049
	Tri Ethylene Glycol	Training	323.15	1.192	2.242	0.0034116	-5.79008	0.00305775
	Tri Ethylene Glycol	Training	323.15	2.167	2.242	0.00654253	-5.17013	0.00568382
	Tri Ethylene Glycol	Training	323.15	3.188	2.242	0.00959112	-4.76972	0.00848275
	Tri Ethylene Glycol	Training	323.15	4.186	2.242	0.0131712	-4.48724	0.0112517
	Tri Ethylene Glycol	Training	323.15	5.16	2.242	0.0165701	-4.27026	0.0139781
dataset no. 2	1,2-propanediol	Training	293.15	1.044	1.054	0.00310964	-5.7837	0.0030773
	1,2-propanediol	Training	293.15	2.096	1.054	0.00644122	-5.05676	0.00636613
	1,2-propanediol	Training	293.15	3.076	1.054	0.0094892	-4.65667	0.00949805
	1,2-propanediol	Training	293.15	4.011	1.054	0.0128634	-4.37985	0.0125273
	1,2-propanediol	Training	293.15	5.015	1.054	0.0167768	-4.14685	0.0158142
	1,2-propanediol	Training	303.15	1.172	1.054	0.00270731	-5.83508	0.00292319
	1,2-propanediol	Training	303.15	2.201	1.054	0.00502513	-5.17778	0.00564051
	1,2-propanediol	Training	303.15	3.217	1.054	0.00755668	-4.78192	0.00837987
	1,2-propanediol	Training	303.15	4.156	1.054	0.0102031	-4.51481	0.0109457
	1,2-propanediol	Training	303.15	5.175	1.054	0.0130686	-4.28609	0.0137586
	1,2-propanediol	Training	313.15	1.216	1.054	0.00210442	-5.96864	0.00255772
	1,2-propanediol	Training	313.15	2.252	1.054	0.00431857	-5.32589	0.00486403
	1,2-propanediol	Training	313.15	3.251	1.054	0.00603622	-4.94296	0.00713347
	1,2-propanediol	Training	313.15	4.214	1.054	0.00816615	-4.67235	0.00935026
	1,2-propanediol	Training	313.15	5.256	1.054	0.0107136	-4.44189	0.0117736
	1,2-propanediol	Training	323.15	1.225	1.054	0.00200401	-6.13295	0.00217017
	1,2-propanediol	Training	323.15	2.266	1.054	0.00361301	-5.49142	0.00412197
	1,2-propanediol	Training	323.15	3.265	1.054	0.00522718	-5.11048	0.00603322
	1,2-propanediol	Training	323.15	4.25	1.054	0.00715077	-4.83548	0.00794289
	1,2-propanediol	Training	323.15	5.198	1.054	0.00877635	-4.62547	0.00979909
	1,4-butanediol	Training	293.15	1.095	1.519	0.00310964	-5.57237	0.00380146
	1,4-butanediol	Training	293.15	2.145	1.519	0.00623868	-4.87107	0.00766514
	1,4-butanediol	Training	293.15	3.164	1.519	0.0093873	-4.46566	0.0114971
	1,4-butanediol	Training	293.15	4.116	1.519	0.0124532	-4.19131	0.0151265
	1,4-butanediol	Training	293.15	5.134	1.519	0.0156409	-3.9608	0.0190479
	1,4-butanediol	Training	303.15	1.058	1.519	0.00270731	-5.78022	0.00308803
	1,4-butanediol	Training	303.15	2.058	1.519	0.00522718	-5.08626	0.0061811
	1,4-butanediol	Training	303.15	3.047	1.519	0.0082678	-4.67696	0.00930725
	1,4-butanediol	Training	303.15	4.033	1.519	0.0111223	-4.38455	0.0124685
	1,4-butanediol	Training	303.15	5.036	1.519	0.0136847	-4.1529	0.0157187
	1,4-butanediol	Training	313.15	1.195	1.519	0.00260678	-5.82522	0.00295215
	1,4-butanediol	Training	313.15	2.232	1.519	0.00492413	-5.1736	0.00566411
	1,4-butanediol	Training	313.15	3.125	1.519	0.00715077	-4.8226	0.00804586
	1,4-butanediol	Training	313.15	4.1	1.519	0.00969305	-4.53937	0.0106802
	1,4-butanediol	Training	313.15	5.072	1.519	0.0120433	-4.31747	0.0133336
	1,4-butanediol	Training	323.15	1.23	1.519	0.00220485	-5.96711	0.00256163
	1,4-butanediol	Training	323.15	2.216	1.519	0.00391527	-5.35311	0.00473341
	1,4-butanediol	Training	323.15	3.326	1.519	0.00623868	-4.92958	0.00722953
	1,4-butanediol	Training	323.15	4.253	1.519	0.00816615	-4.67316	0.00934275
	1,4-butanediol	Training	323.15	5.19	1.519	0.0103051	-4.46548	0.0114991
	2,3-butanediol	Training	293.15	1.071	1.519	0.0038145	-5.59549	0.0037146
	2,3-butanediol	Training	293.15	2.072	1.519	0.00715077	-4.90719	0.00739326
	2,3-butanediol	Training	293.15	3.097	1.519	0.0110201	-4.48798	0.0112433
	2,3-butanediol	Training	293.15	4.03	1.519	0.0150223	-4.21333	0.014797
	2,3-butanediol	Training	293.15	5.085	1.519	0.0191602	-3.9708	0.0188583
	2,3-butanediol	Training	303.15	1.176	1.519	0.00351229	-5.66994	0.00344808
	2,3-butanediol	Training	303.15	2.187	1.519	0.00684656	-5.02285	0.00658574
	2,3-butanediol	Training	303.15	3.201	1.519	0.0103051	-4.62554	0.00979841
	2,3-butanediol	Training	303.15	4.092	1.519	0.013582	-4.36941	0.0126588
	2,3-butanediol	Training	303.15	5.112	1.519	0.0169836	-4.13728	0.0159662
	2,3-butanediol	Training	313.15	1.109	1.519	0.00300903	-5.90312	0.00273091
	2,3-butanediol	Training	313.15	2.172	1.519	0.00613744	-5.20203	0.0055054
	2,3-butanediol	Training	313.15	3.18	1.519	0.00877635	-4.8044	0.00819361
	2,3-butanediol	Training	313.15	4.149	1.519	0.0119409	-4.52698	0.0108133
	2,3-butanediol	Training	313.15	5.11	1.519	0.0147133	-4.30969	0.0134378
	2,3-butanediol	Training	323.15	1.164	1.519	0.00300903	-6.02464	0.00241843
	2,3-butanediol	Training	323.15	2.141	1.519	0.00522718	-5.38902	0.00456645
	2,3-butanediol	Training	323.15	3.159	1.519	0.00786132	-4.98331	0.00685134
	2,3-butanediol	Training	323.15	4.257	1.519	0.0107136	-4.67217	0.00935191
	2,3-butanediol	Training	323.15	5.125	1.519	0.0131712	-4.47863	0.011349
	Diethylene glycol	Prediction	293.15	1.104	1.713	0.00391527	-5.49642	0.00410144
	Diethylene glycol	Prediction	293.15	2.105	1.713	0.00796291	-4.82329	0.00804028
	Diethylene glycol	Prediction	293.15	3.138	1.713	0.0124532	-4.40685	0.0121935
	Diethylene glycol	Prediction	293.15	4.123	1.713	0.0166734	-4.12212	0.0162101
	Diethylene glycol	Prediction	293.15	5.088	1.713	0.020929	-3.90277	0.0201859
	Diethylene glycol	Prediction	303.15	1.158	1.713	0.0034116	-5.61861	0.00362968
	Diethylene glycol	Prediction	303.15	2.184	1.713	0.00664385	-4.95686	0.00703495
	Diethylene glycol	Prediction	303.15	3.187	1.713	0.00999899	-4.56269	0.0104339
	Diethylene glycol	Prediction	303.15	4.172	1.713	0.0134793	-4.2818	0.0138178
	Diethylene glycol	Prediction	303.15	5.19	1.713	0.0169836	-4.05407	0.0173516
	Diethylene glycol	Prediction	303.15	5.242	1.713	0.0171905	-4.04367	0.017533
	Diethylene glycol	Prediction	313.15	1.165	1.713	0.00300903	-5.78432	0.00307539
	Diethylene glycol	Prediction	313.15	2.171	1.713	0.00593502	-5.13509	0.00588651
	Diethylene glycol	Prediction	313.15	3.135	1.713	0.00887813	-4.75185	0.0086357
	Diethylene glycol	Prediction	313.15	4.16	1.713	0.0120433	-4.4568	0.0115994
	Diethylene glycol	Prediction	313.15	5.182	1.713	0.0149193	-4.22768	0.0145862
	Diethylene glycol	Prediction	323.15	1.167	1.713	0.0023053	-5.95454	0.00259405
	Diethylene glycol	Prediction	323.15	2.212	1.713	0.00452034	-5.28758	0.00505399
	Diethylene glycol	Prediction	323.15	3.274	1.713	0.00725222	-4.8786	0.00760765
	Diethylene glycol	Prediction	323.15	4.192	1.713	0.00969305	-4.62081	0.00984484
	Diethylene glycol	Prediction	323.15	5.269	1.713	0.0122482	-4.38231	0.0124964
	furfuryl alcohol	Prediction	303.15	0.825	1.547	0.00321027	-6.02994	0.00240563
	furfuryl alcohol	Prediction	303.15	2.121	1.547	0.0082678	-5.04508	0.00644095
	furfuryl alcohol	Prediction	303.15	3.193	1.547	0.0127608	-4.61842	0.00986842
	furfuryl alcohol	Prediction	303.15	4.125	1.547	0.0168802	-4.3513	0.0128901
	furfuryl alcohol	Prediction	303.15	5.193	1.547	0.020929	-4.11115	0.0163889
	furfuryl alcohol	Prediction	303.15	5.815	1.547	0.023332	-3.99316	0.0184414
	furfuryl alcohol	Prediction	313.15	0.703	1.547	0.00250627	-6.36885	0.00171413
	furfuryl alcohol	Prediction	313.15	1.922	1.547	0.00644122	-5.31984	0.00489355
	furfuryl alcohol	Prediction	313.15	2.954	1.547	0.00999899	-4.87156	0.00766139
	furfuryl alcohol	Prediction	313.15	4.035	1.547	0.0134793	-4.54631	0.0106063
	furfuryl alcohol	Prediction	313.15	5.028	1.547	0.0167768	-4.31683	0.0133421
	furfuryl alcohol	Prediction	313.15	5.688	1.547	0.0186411	-4.18819	0.0151737
	furfuryl alcohol	Prediction	323.15	0.652	1.547	0.00210442	-6.6194	0.00133423
	furfuryl alcohol	Prediction	323.15	1.881	1.547	0.00532824	-5.51433	0.00402864
	furfuryl alcohol	Prediction	323.15	2.962	1.547	0.00857287	-5.04074	0.00646896
	furfuryl alcohol	Prediction	323.15	3.993	1.547	0.0116338	-4.72922	0.00883336
	furfuryl alcohol	Prediction	323.15	4.942	1.547	0.0145075	-4.50682	0.0110335
	furfuryl alcohol	Prediction	323.15	5.658	1.547	0.0166734	-4.3657	0.0127057
	guaiacol	Training	293.15	0.521	1.983	0.00220485	-6.18583	0.00205839
	guaiacol	Training	293.15	1.432	1.983	0.00603622	-5.13128	0.00590902
	guaiacol	Training	293.15	2.319	1.983	0.00979501	-4.62848	0.00976957
	guaiacol	Training	293.15	3.265	1.983	0.0137875	-4.27165	0.0139588
	guaiacol	Training	293.15	4.3	1.983	0.0183299	-3.98445	0.0186026
	guaiacol	Training	293.15	5.26	1.983	0.0225994	-3.77427	0.0229538
	guaiacol	Training	303.15	1.003	1.983	0.00351229	-5.67466	0.00343182
	guaiacol	Training	303.15	1.513	1.983	0.00542932	-5.24589	0.00526915
	guaiacol	Training	303.15	2.642	1.983	0.0094892	-4.66448	0.00942419
	guaiacol	Training	303.15	3.417	1.983	0.0122482	-4.39619	0.0123242
	guaiacol	Training	303.15	4.374	1.983	0.0158472	-4.13866	0.0159443
	guaiacol	Training	303.15	5.459	1.983	0.0197838	-3.90754	0.0200899
	guaiacol	Training	313.15	0.534	1.983	0.00140196	-6.50412	0.00149725
	guaiacol	Training	313.15	1.425	1.983	0.00441945	-5.48039	0.00416772
	guaiacol	Training	313.15	2.359	1.983	0.00725222	-4.95465	0.00705058
	guaiacol	Training	313.15	3.355	1.983	0.0104072	-4.58729	0.0101804
	guaiacol	Training	313.15	4.318	1.983	0.0133766	-4.3241	0.0132455
	guaiacol	Training	313.15	5.429	1.983	0.0167768	-4.08529	0.0168183
	guaiacol	Training	323.15	0.547	1.983	0.00140196	-6.65104	0.00129268
	guaiacol	Training	323.15	1.436	1.983	0.0038145	-5.64437	0.00353739
	guaiacol	Training	323.15	2.385	1.983	0.00633994	-5.11521	0.0060047
	guaiacol	Training	323.15	3.367	1.983	0.00908174	-4.75556	0.0086037
	guaiacol	Training	323.15	4.352	1.983	0.0117361	-4.48791	0.0112441
	guaiacol	Training	323.15	5.353	1.983	0.0143017	-4.27199	0.013954
	levulinic acid	Training	303.15	0.725	3.515	0.00391527	-5.48083	0.00416587
	levulinic acid	Training	303.15	2.012	3.515	0.0110201	-4.41623	0.0120797
	levulinic acid	Training	303.15	3.053	3.515	0.0169836	-3.9813	0.0186614
	levulinic acid	Training	303.15	4.106	3.515	0.0232273	-3.67223	0.0254196
	levulinic acid	Training	303.15	5.084	3.515	0.0289124	-3.4494	0.0317648
	levulinic acid	Training	303.15	5.749	3.515	0.0326311	-3.32118	0.0361101
	levulinic acid	Training	313.15	0.6	3.515	0.00290843	-5.85021	0.0028793
	levulinic acid	Training	313.15	1.769	3.515	0.00857287	-4.72248	0.00889314
	levulinic acid	Training	313.15	2.824	3.515	0.0136847	-4.23462	0.0144853
	levulinic acid	Training	313.15	3.801	3.515	0.0188487	-3.92474	0.0197473
	levulinic acid	Training	313.15	4.851	3.515	0.0236462	-3.67033	0.0254681
	levulinic acid	Training	313.15	5.659	3.515	0.0280662	-3.50964	0.0299077
	levulinic acid	Training	323.15	0.83	3.515	0.00321027	-5.68376	0.00340075
	levulinic acid	Training	323.15	2.196	3.515	0.00847116	-4.66895	0.00938207
	levulinic acid	Training	323.15	3.211	3.515	0.0126582	-4.27267	0.0139445
	levulinic acid	Training	323.15	4.235	3.515	0.0169836	-3.98397	0.0186116
	levulinic acid	Training	323.15	5.238	3.515	0.020929	-3.76227	0.0232309
	levulinic acid	Training	323.15	5.842	3.515	0.0234367	-3.64845	0.0260315
	Phenol	Training	293.15	1.082	1.521	0.00431857	-5.58413	0.00375701
	Phenol	Training	293.15	2.121	1.521	0.00836947	-4.88211	0.00758097
	Phenol	Training	293.15	3.126	1.521	0.0126582	-4.47757	0.011361
	Phenol	Training	293.15	4.016	1.521	0.0164668	-4.21626	0.0147537
	Phenol	Training	293.15	5.092	1.521	0.0217636	-3.96867	0.0188985
	Phenol	Training	303.15	1.15	1.521	0.00351229	-5.69256	0.00337095
	Phenol	Training	303.15	2.2	1.521	0.00674519	-5.01597	0.00663119
	Phenol	Training	303.15	3.239	1.521	0.0103051	-4.61253	0.00992666
	Phenol	Training	303.15	4.209	1.521	0.0137875	-4.33931	0.0130456
	Phenol	Training	303.15	5.233	1.521	0.017501	-4.11218	0.016372
	Phenol	Training	313.15	1.171	1.521	0.00321027	-5.84569	0.00289235
	Phenol	Training	313.15	2.142	1.521	0.00623868	-5.21584	0.00542988
	Phenol	Training	313.15	3.204	1.521	0.00969305	-4.79586	0.00826386
	Phenol	Training	313.15	4.158	1.521	0.0126582	-4.52402	0.0108453
	Phenol	Training	313.15	5.045	1.521	0.0159504	-4.32234	0.0132687
	Phenol	Training	323.15	1.182	1.521	0.00270731	-6.00793	0.00245916
	Phenol	Training	323.15	2.214	1.521	0.00512614	-5.35336	0.00473225
	Phenol	Training	323.15	3.251	1.521	0.00796291	-4.95267	0.00706449
	Phenol	Training	323.15	4.184	1.521	0.0110201	-4.68952	0.00919109
	Phenol	Training	323.15	5.291	1.521	0.0133766	-4.44469	0.0117408
	Tri Ethylene Glycol	Training	293.15	1.19	2.242	0.00603622	-5.23435	0.00533028
	Tri Ethylene Glycol	Training	293.15	2.15	2.242	0.0111223	-4.6174	0.00987843
	Tri Ethylene Glycol	Training	293.15	3.221	2.242	0.017294	-4.1958	0.0150587
	Tri Ethylene Glycol	Training	293.15	4.043	2.242	0.0223903	-3.95873	0.0190874
	Tri Ethylene Glycol	Training	293.15	5.135	2.242	0.0288066	-3.70935	0.0244933
	Tri Ethylene Glycol	Training	303.15	1.093	2.242	0.00492413	-5.49503	0.00410711
	Tri Ethylene Glycol	Training	303.15	2.115	2.242	0.010101	-4.80652	0.00817626
	Tri Ethylene Glycol	Training	303.15	3.104	2.242	0.0150223	-4.40639	0.0121992
	Tri Ethylene Glycol	Training	303.15	4.105	2.242	0.0204082	-4.11485	0.0163283
	Tri Ethylene Glycol	Training	303.15	5.13	2.242	0.0253255	-3.88237	0.0206019
	Tri Ethylene Glycol	Training	313.15	1.196	2.242	0.00421771	-5.57311	0.00379866
	Tri Ethylene Glycol	Training	313.15	2.193	2.242	0.00816615	-4.94075	0.00714925
	Tri Ethylene Glycol	Training	313.15	3.152	2.242	0.0125557	-4.56238	0.0104372
	Tri Ethylene Glycol	Training	313.15	4.15	2.242	0.0170871	-4.27548	0.0139053
	Tri Ethylene Glycol	Training	313.15	5.19	2.242	0.0206165	-4.04224	0.0175581
	Tri Ethylene Glycol	Training	323.15	1.188	2.242	0.00331093	-5.75211	0.00317608
	Tri Ethylene Glycol	Training	323.15	2.214	2.242	0.00664385	-5.10281	0.00607965
	Tri Ethylene Glycol	Training	323.15	3.186	2.242	0.00969305	-4.72319	0.00888677
	Tri Ethylene Glycol	Training	323.15	4.202	2.242	0.013582	-4.4345	0.0118611
	Tri Ethylene Glycol	Training	323.15	5.203	2.242	0.0169836	-4.21163	0.0148222
dataset no. 3	1,2-propanediol	Training	293.15	1.085	1.054	0.00331093	-5.79525	0.00304196
	1,2-propanediol	Training	293.15	2.047	1.054	0.00633994	-5.1376	0.00587174
	1,2-propanediol	Training	293.15	3.122	1.054	0.00989699	-4.70031	0.00909246
	1,2-propanediol	Training	293.15	4.088	1.054	0.0132739	-4.42102	0.0120219
	1,2-propanediol	Training	293.15	5.145	1.054	0.0167768	-4.18277	0.0152561
	1,4-butanediol	Training	293.15	1.109	1.519	0.0034116	-5.57598	0.00378775
	1,4-butanediol	Training	293.15	2.125	1.519	0.00694794	-4.90226	0.00742978
	1,4-butanediol	Training	293.15	3.125	1.519	0.010101	-4.50271	0.0110789
	1,4-butanediol	Training	293.15	4.12	1.519	0.0132739	-4.21634	0.0147525
	1,4-butanediol	Training	293.15	5.097	1.519	0.0166734	-3.99588	0.0183912
	2,3-butanediol	Training	293.15	1.143	1.519	0.00310964	-5.5447	0.00390812
	2,3-butanediol	Training	293.15	2.14	1.519	0.00613744	-4.89497	0.00748412
	2,3-butanediol	Training	293.15	3.166	1.519	0.00918357	-4.48921	0.0112295
	2,3-butanediol	Training	293.15	4.079	1.519	0.0122482	-4.2267	0.0146004
	2,3-butanediol	Training	293.15	5.113	1.519	0.0154346	-3.99264	0.018451
	Diethylene glycol	Prediction	293.15	1.128	1.713	0.00371374	-5.47636	0.00418453
	Diethylene glycol	Prediction	293.15	2.122	1.713	0.0076582	-4.8217	0.00805309
	Diethylene glycol	Prediction	293.15	3.149	1.713	0.0111223	-4.41276	0.0121216
	Diethylene glycol	Prediction	293.15	4.098	1.713	0.0149193	-4.13987	0.015925
	Diethylene glycol	Prediction	293.15	5.129	1.713	0.0192641	-3.90738	0.0200932
	guaiacol	Training	293.15	0.515	1.983	0.00210442	-6.17447	0.00208192
	guaiacol	Training	293.15	1.381	1.983	0.00553042	-5.15256	0.00578459
	guaiacol	Training	293.15	2.367	1.983	0.0094892	-4.59435	0.0101088
	guaiacol	Training	293.15	3.292	1.983	0.0132739	-4.2526	0.0142272
	guaiacol	Training	293.15	4.275	1.983	0.0171905	-3.9819	0.0186501
	guaiacol	Training	293.15	5.294	1.983	0.0219724	-3.76042	0.023274
	Phenol	Training	293.15	1.044	1.521	0.00431857	-5.63771	0.00356101
	Phenol	Training	293.15	2.063	1.521	0.0086746	-4.93209	0.00721141
	Phenol	Training	293.15	3.077	1.521	0.012966	-4.5179	0.0109119
	Phenol	Training	293.15	4.062	1.521	0.0166734	-4.23019	0.0145497
	Phenol	Training	293.15	5.085	1.521	0.0216592	-3.99748	0.0183619
	Tri Ethylene Glycol	Training	293.15	1.093	2.242	0.00522718	-5.28535	0.00506523
	Tri Ethylene Glycol	Training	293.15	2.086	2.242	0.0109179	-4.61577	0.00989461
	Tri Ethylene Glycol	Training	293.15	3.159	2.242	0.0168802	-4.18582	0.0152098
	Tri Ethylene Glycol	Training	293.15	4.033	2.242	0.0217636	-3.93277	0.0195893
	Tri Ethylene Glycol	Training	293.15	5.04	2.242	0.0281719	-3.70185	0.0246778
dataset no. 4	1,2-propanediol	Training	293.15	1.044	1.054	0.00310964	-5.82321	0.00295808
	1,2-propanediol	Training	293.15	2.096	1.054	0.00644122	-5.09822	0.00610758
	1,2-propanediol	Training	293.15	3.076	1.054	0.0094892	-4.69921	0.00910251
	1,2-propanediol	Training	293.15	4.011	1.054	0.0128634	-4.42312	0.0119967
	1,2-propanediol	Training	293.15	5.015	1.054	0.0167768	-4.19075	0.0151349
	1,4-butanediol	Training	293.15	1.095	1.519	0.00310964	-5.56784	0.00381872
	1,4-butanediol	Training	293.15	2.145	1.519	0.00623868	-4.86842	0.00768546
	1,4-butanediol	Training	293.15	3.164	1.519	0.0093873	-4.4641	0.011515
	1,4-butanediol	Training	293.15	4.116	1.519	0.0124532	-4.19048	0.015139
	1,4-butanediol	Training	293.15	5.134	1.519	0.0156409	-3.96059	0.0190518
	2,3-butanediol	Training	293.15	1.071	1.519	0.0038145	-5.59089	0.0037317
	2,3-butanediol	Training	293.15	2.072	1.519	0.00715077	-4.90444	0.00741358
	2,3-butanediol	Training	293.15	3.097	1.519	0.0110201	-4.48637	0.0112615
	2,3-butanediol	Training	293.15	4.03	1.519	0.0150223	-4.21245	0.0148101
	2,3-butanediol	Training	293.15	5.085	1.519	0.0191602	-3.97057	0.0188627
	Diethylene glycol	Prediction	293.15	1.104	1.713	0.00391527	-5.47348	0.0041966
	Diethylene glycol	Prediction	293.15	2.105	1.713	0.00796291	-4.80216	0.00821199
	Diethylene glycol	Prediction	293.15	3.138	1.713	0.0124532	-4.38684	0.01244
	Diethylene glycol	Prediction	293.15	4.123	1.713	0.0166734	-4.10287	0.0165252
	Diethylene glycol	Prediction	293.15	5.088	1.713	0.020929	-3.88411	0.0205661
	guaiacol	Training	293.15	0.521	1.983	0.00220485	-6.13514	0.00216543
	guaiacol	Training	293.15	1.432	1.983	0.00603622	-5.08342	0.0061987
	guaiacol	Training	293.15	2.319	1.983	0.00979501	-4.58197	0.0102347
	guaiacol	Training	293.15	3.265	1.983	0.0137875	-4.2261	0.0146093
	guaiacol	Training	293.15	4.3	1.983	0.0183299	-3.93967	0.0194546
	guaiacol	Training	293.15	5.26	1.983	0.0225994	-3.73005	0.0239915
	Phenol	Training	293.15	1.082	1.521	0.00431857	-5.57938	0.00377491
	Phenol	Training	293.15	2.121	1.521	0.00836947	-4.87924	0.00760276
	Phenol	Training	293.15	3.126	1.521	0.0126582	-4.47579	0.0113813
	Phenol	Training	293.15	4.016	1.521	0.0164668	-4.21518	0.0147696
	Phenol	Training	293.15	5.092	1.521	0.0217636	-3.96825	0.0189064
	Tri Ethylene Glycol	Training	293.15	1.19	2.242	0.00603622	-5.16137	0.00573385
	Tri Ethylene Glycol	Training	293.15	2.15	2.242	0.0111223	-4.54608	0.0106088
	Tri Ethylene Glycol	Training	293.15	3.221	2.242	0.017294	-4.1256	0.0161538
	Tri Ethylene Glycol	Training	293.15	4.043	2.242	0.0223903	-3.88917	0.0204623
	Tri Ethylene Glycol	Training	293.15	5.135	2.242	0.0288066	-3.64046	0.0262401
dataset no. 5	1,2-propanediol	Training	303.15	1.175	1.054	0.00280786	-5.81705	0.00297636
	1,2-propanediol	Training	303.15	2.221	1.054	0.00603622	-5.15878	0.0057487
	1,2-propanediol	Training	303.15	3.17	1.054	0.00847116	-4.79095	0.00830459
	1,2-propanediol	Training	303.15	4.22	1.054	0.0114291	-4.49514	0.0111631
	1,2-propanediol	Training	303.15	5.17	1.054	0.0141988	-4.28522	0.0137705
	1,4-butanediol	Training	303.15	1.131	1.519	0.00310964	-5.71176	0.00330685
	1,4-butanediol	Training	303.15	2.174	1.519	0.00603622	-5.03614	0.00649878
	1,4-butanediol	Training	303.15	3.076	1.519	0.00877635	-4.67731	0.00930397
	1,4-butanediol	Training	303.15	4.063	1.519	0.0118385	-4.38959	0.0124058
	1,4-butanediol	Training	303.15	4.975	1.519	0.0144045	-4.18022	0.0152951
	2,3-butanediol	Training	303.15	1.14	1.519	0.00280786	-5.70357	0.00333406
	2,3-butanediol	Training	303.15	2.14	1.519	0.00583384	-5.05244	0.00639373
	2,3-butanediol	Training	303.15	3.152	1.519	0.0082678	-4.65208	0.00954174
	2,3-butanediol	Training	303.15	4.123	1.519	0.0113269	-4.37443	0.0125953
	2,3-butanediol	Training	303.15	5.134	1.519	0.0140959	-4.14769	0.0158008
	Diethylene glycol	Prediction	303.15	1.177	1.713	0.00371374	-5.61015	0.00366052
	Diethylene glycol	Prediction	303.15	2.151	1.713	0.00694794	-4.98675	0.00682785
	Diethylene glycol	Prediction	303.15	3.213	1.713	0.0106114	-4.57187	0.0103386
	Diethylene glycol	Prediction	303.15	4.151	1.713	0.0137875	-4.30704	0.0134733
	Diethylene glycol	Prediction	303.15	5.24	1.713	0.0171905	-4.06617	0.0171429
	Diethylene glycol	Prediction	303.15	5.642	1.713	0.0184336	-3.98975	0.0185044
	furfuryl alcohol	Prediction	303.15	0.809	1.547	0.00290843	-6.04946	0.00235913
	furfuryl alcohol	Prediction	303.15	2.183	1.547	0.0076582	-5.02315	0.00658373
	furfuryl alcohol	Prediction	303.15	3.237	1.547	0.0115315	-4.61585	0.00989376
	furfuryl alcohol	Prediction	303.15	4.253	1.547	0.0149193	-4.33362	0.01312
	furfuryl alcohol	Prediction	303.15	5.241	1.547	0.0182262	-4.11765	0.0162827
	furfuryl alcohol	Prediction	303.15	5.828	1.547	0.0200959	-4.00789	0.0181717
	guaiacol	Training	303.15	0.553	1.983	0.00200401	-6.30707	0.00182336
	guaiacol	Training	303.15	1.323	1.983	0.00452034	-5.4052	0.00449315
	guaiacol	Training	303.15	2.438	1.983	0.0082678	-4.7732	0.00845326
	guaiacol	Training	303.15	3.355	1.983	0.0114291	-4.44311	0.0117594
	guaiacol	Training	303.15	4.338	1.983	0.0148163	-4.17743	0.0153378
	guaiacol	Training	303.15	5.332	1.983	0.0181226	-3.96413	0.0189846
	levulinic acid	Training	303.15	0.794	3.515	0.00431857	-5.45617	0.00426987
	levulinic acid	Training	303.15	2.084	3.515	0.0112246	-4.4585	0.0115797
	levulinic acid	Training	303.15	3.109	3.515	0.0166734	-4.04493	0.017511
	levulinic acid	Training	303.15	4.119	3.515	0.0219724	-3.75408	0.023422
	levulinic acid	Training	303.15	5.109	3.515	0.0277492	-3.53139	0.0292643
	levulinic acid	Training	303.15	5.7	3.515	0.0311404	-3.41821	0.032771
	Phenol	Training	303.15	1.131	1.521	0.00351229	-5.71114	0.00330891
	Phenol	Training	303.15	2.176	1.521	0.00684656	-5.03457	0.00650901
	Phenol	Training	303.15	3.163	1.521	0.0104072	-4.64786	0.00958213
	Phenol	Training	303.15	4.183	1.521	0.0140959	-4.35887	0.0127928
	Phenol	Training	303.15	5.142	1.521	0.0180189	-4.14546	0.0158361
	Tri Ethylene Glycol	Training	303.15	1.193	2.242	0.00472219	-5.43151	0.00437647
	Tri Ethylene Glycol	Training	303.15	2.129	2.242	0.00897992	-4.8327	0.00796502
	Tri Ethylene Glycol	Training	303.15	3.194	2.242	0.0139931	-4.41332	0.0121148
	Tri Ethylene Glycol	Training	303.15	4.167	2.242	0.0191602	-4.13839	0.0159486
	Tri Ethylene Glycol	Training	303.15	5.127	2.242	0.023751	-3.92403	0.0197612
dataset no. 6	1,2-propanediol	Training	303.15	1.172	1.054	0.00270731	-5.83756	0.00291595
	1,2-propanediol	Training	303.15	2.201	1.054	0.00502513	-5.17868	0.00563542
	1,2-propanediol	Training	303.15	3.217	1.054	0.00755668	-4.78188	0.00838025
	1,2-propanediol	Training	303.15	4.156	1.054	0.0102031	-4.51412	0.0109532
	1,2-propanediol	Training	303.15	5.175	1.054	0.0130686	-4.28486	0.0137756
	1,4-butanediol	Training	303.15	1.058	1.519	0.00270731	-5.78431	0.00307544
	1,4-butanediol	Training	303.15	2.058	1.519	0.00522718	-5.08868	0.00616616
	1,4-butanediol	Training	303.15	3.047	1.519	0.0082678	-4.6784	0.00929386
	1,4-butanediol	Training	303.15	4.033	1.519	0.0111223	-4.38529	0.0124593
	1,4-butanediol	Training	303.15	5.036	1.519	0.0136847	-4.15308	0.0157159
	2,3-butanediol	Training	303.15	1.176	1.519	0.00351229	-5.67376	0.00343493
	2,3-butanediol	Training	303.15	2.187	1.519	0.00684656	-5.02512	0.00657082
	2,3-butanediol	Training	303.15	3.201	1.519	0.0103051	-4.62685	0.00978552
	2,3-butanediol	Training	303.15	4.092	1.519	0.013582	-4.37011	0.0126499
	2,3-butanediol	Training	303.15	5.112	1.519	0.0169836	-4.13742	0.0159639
	Diethylene glycol	Prediction	303.15	1.158	1.713	0.0034116	-5.62303	0.00361367
	Diethylene glycol	Prediction	303.15	2.184	1.713	0.00664385	-4.9597	0.00701504
	Diethylene glycol	Prediction	303.15	3.187	1.713	0.00999899	-4.56458	0.0104142
	Diethylene glycol	Prediction	303.15	4.172	1.713	0.0134793	-4.28301	0.013801
	Diethylene glycol	Prediction	303.15	5.19	1.713	0.0169836	-4.05474	0.01734
	Diethylene glycol	Prediction	303.15	5.242	1.713	0.0171905	-4.04432	0.0175217
	furfuryl alcohol	Prediction	303.15	0.825	1.547	0.00321027	-6.03473	0.00239415
	furfuryl alcohol	Prediction	303.15	2.121	1.547	0.0082678	-5.04751	0.00642534
	furfuryl alcohol	Prediction	303.15	3.193	1.547	0.0127608	-4.61982	0.00985458
	furfuryl alcohol	Prediction	303.15	4.125	1.547	0.0168802	-4.35206	0.0128802
	furfuryl alcohol	Prediction	303.15	5.193	1.547	0.020929	-4.11134	0.0163858
	furfuryl alcohol	Prediction	303.15	5.815	1.547	0.023332	-3.99306	0.0184431
	guaiacol	Training	303.15	1.003	1.983	0.00351229	-5.68023	0.00341279
	guaiacol	Training	303.15	1.513	1.983	0.00542932	-5.25042	0.0052453
	guaiacol	Training	303.15	2.642	1.983	0.0094892	-4.66762	0.00939463
	guaiacol	Training	303.15	3.417	1.983	0.0122482	-4.39869	0.0122935
	guaiacol	Training	303.15	4.374	1.983	0.0158472	-4.14054	0.0159143
	guaiacol	Training	303.15	5.459	1.983	0.0197838	-3.90887	0.0200632
	levulinic acid	Training	303.15	0.725	3.515	0.00391527	-5.49165	0.00412105
	levulinic acid	Training	303.15	2.012	3.515	0.0110201	-4.42449	0.0119803
	levulinic acid	Training	303.15	3.053	3.515	0.0169836	-3.98852	0.0185271
	levulinic acid	Training	303.15	4.106	3.515	0.0232273	-3.67872	0.0252554
	levulinic acid	Training	303.15	5.084	3.515	0.0289124	-3.45535	0.0315764
	levulinic acid	Training	303.15	5.749	3.515	0.0326311	-3.32682	0.035907
	Phenol	Training	303.15	1.15	1.521	0.00351229	-5.69644	0.00335789
	Phenol	Training	303.15	2.2	1.521	0.00674519	-5.01823	0.00661622
	Phenol	Training	303.15	3.239	1.521	0.0103051	-4.61382	0.00991383
	Phenol	Training	303.15	4.209	1.521	0.0137875	-4.33994	0.0130373
	Phenol	Training	303.15	5.233	1.521	0.017501	-4.11228	0.0163705
	Tri Ethylene Glycol	Training	303.15	1.093	2.242	0.00492413	-5.50113	0.00408214
	Tri Ethylene Glycol	Training	303.15	2.115	2.242	0.010101	-4.81097	0.00813996
	Tri Ethylene Glycol	Training	303.15	3.104	2.242	0.0150223	-4.40988	0.0121567
	Tri Ethylene Glycol	Training	303.15	4.105	2.242	0.0204082	-4.11765	0.0162828
	Tri Ethylene Glycol	Training	303.15	5.13	2.242	0.0253255	-3.8846	0.020556
dataset no. 7	1,2-propanediol	Training	313.15	1.254	1.054	0.00240577	-5.90991	0.00271243
	1,2-propanediol	Training	313.15	2.178	1.054	0.00441945	-5.33979	0.00479689
	1,2-propanediol	Training	313.15	3.176	1.054	0.00674519	-4.95024	0.00708173
	1,2-propanediol	Training	313.15	4.205	1.054	0.0093873	-4.66041	0.0094626
	1,2-propanediol	Training	313.15	5.154	1.054	0.0116338	-4.45026	0.0116756
	1,4-butanediol	Training	313.15	1.214	1.519	0.00280786	-5.80086	0.00302494
	1,4-butanediol	Training	313.15	2.331	1.519	0.00522718	-5.12716	0.00593342
	1,4-butanediol	Training	313.15	3.216	1.519	0.00735368	-4.79479	0.00827274
	1,4-butanediol	Training	313.15	4.102	1.519	0.00979501	-4.5435	0.0106362
	1,4-butanediol	Training	313.15	5.023	1.519	0.0122482	-4.33432	0.0131108
	2,3-butanediol	Training	313.15	1.193	1.519	0.00290843	-5.81888	0.00297092
	2,3-butanediol	Training	313.15	2.224	1.519	0.00542932	-5.17568	0.00565236
	2,3-butanediol	Training	313.15	3.255	1.519	0.00796291	-4.78234	0.00837636
	2,3-butanediol	Training	313.15	4.249	1.519	0.0103051	-4.50714	0.01103
	2,3-butanediol	Training	313.15	5.288	1.519	0.0128634	-4.28123	0.0138257
	Diethylene glycol	Prediction	313.15	1.169	1.713	0.00300903	-5.78041	0.00308745
	Diethylene glycol	Prediction	313.15	2.196	1.713	0.00593502	-5.1293	0.00592067
	Diethylene glycol	Prediction	313.15	3.27	1.713	0.00918357	-4.71813	0.00893184
	Diethylene glycol	Prediction	313.15	4.177	1.713	0.0115315	-4.46532	0.011501
	Diethylene glycol	Prediction	313.15	5.157	1.713	0.0144045	-4.24767	0.0142975
	furfuryl alcohol	Prediction	313.15	0.808	1.547	0.00240577	-6.21271	0.0020038
	furfuryl alcohol	Prediction	313.15	2.146	1.547	0.00633994	-5.20397	0.00549471
	furfuryl alcohol	Prediction	313.15	3.214	1.547	0.00959112	-4.78685	0.00833868
	furfuryl alcohol	Prediction	313.15	4.267	1.547	0.0127608	-4.49419	0.0111737
	furfuryl alcohol	Prediction	313.15	5.232	1.547	0.015744	-4.28364	0.0137924
	furfuryl alcohol	Prediction	313.15	5.817	1.547	0.0176046	-4.17418	0.0153878
	guaiacol	Training	313.15	0.575	1.983	0.00170289	-6.43039	0.00161182
	guaiacol	Training	313.15	1.457	1.983	0.00411688	-5.47022	0.00421029
	guaiacol	Training	313.15	2.332	1.983	0.00654253	-4.9845	0.00684322
	guaiacol	Training	313.15	3.303	1.983	0.0093873	-4.62501	0.00980357
	guaiacol	Training	313.15	4.296	1.983	0.0123507	-4.35356	0.0128609
	guaiacol	Training	313.15	5.294	1.983	0.0152284	-4.13784	0.0159573
	levulinic acid	Training	313.15	0.698	3.515	0.00310964	-5.76065	0.00314908
	levulinic acid	Training	313.15	2.025	3.515	0.00908174	-4.66071	0.00945974
	levulinic acid	Training	313.15	3.068	3.515	0.0139931	-4.23167	0.0145281
	levulinic acid	Training	313.15	4.109	3.515	0.0185374	-3.92996	0.0196444
	levulinic acid	Training	313.15	5.085	3.515	0.023332	-3.70988	0.0244805
	levulinic acid	Training	313.15	5.798	3.515	0.0265886	-3.57437	0.0280331
	Phenol	Training	313.15	1.16	1.521	0.00321027	-5.84724	0.00288786
	Phenol	Training	313.15	2.181	1.521	0.00644122	-5.19523	0.00554294
	Phenol	Training	313.15	3.173	1.521	0.00959112	-4.80808	0.00816353
	Phenol	Training	313.15	4.115	1.521	0.0125557	-4.53962	0.0106775
	Phenol	Training	313.15	5.068	1.521	0.0158472	-4.3245	0.0132402
	Tri Ethylene Glycol	Training	313.15	1.14	2.242	0.0038145	-5.64421	0.00353793
	Tri Ethylene Glycol	Training	313.15	2.208	2.242	0.00786132	-4.96154	0.00700215
	Tri Ethylene Glycol	Training	313.15	3.182	2.242	0.0112246	-4.58417	0.0102123
	Tri Ethylene Glycol	Training	313.15	4.149	2.242	0.0156409	-4.31013	0.0134318
	Tri Ethylene Glycol	Training	313.15	5.106	2.242	0.0197838	-4.0958	0.0166425
dataset no. 8	1,2-propanediol	Training	313.15	1.216	1.054	0.00210442	-5.97556	0.00254008
	1,2-propanediol	Training	313.15	2.252	1.054	0.00431857	-5.32363	0.00487504
	1,2-propanediol	Training	313.15	3.251	1.054	0.00603622	-4.93522	0.00718885
	1,2-propanediol	Training	313.15	4.214	1.054	0.00816615	-4.66075	0.00945934
	1,2-propanediol	Training	313.15	5.256	1.054	0.0107136	-4.427	0.0119503
	1,4-butanediol	Training	313.15	1.195	1.519	0.00260678	-5.82822	0.00294332
	1,4-butanediol	Training	313.15	2.232	1.519	0.00492413	-5.16729	0.00569999
	1,4-butanediol	Training	313.15	3.125	1.519	0.00715077	-4.81127	0.00813753
	1,4-butanediol	Training	313.15	4.1	1.519	0.00969305	-4.52399	0.0108456
	1,4-butanediol	Training	313.15	5.072	1.519	0.0120433	-4.29893	0.0135831
	2,3-butanediol	Training	313.15	1.109	1.519	0.00300903	-5.90723	0.00271972
	2,3-butanediol	Training	313.15	2.172	1.519	0.00613744	-5.19612	0.00553802
	2,3-butanediol	Training	313.15	3.18	1.519	0.00877635	-4.79281	0.00828912
	2,3-butanediol	Training	313.15	4.149	1.519	0.0119409	-4.51143	0.0109828
	2,3-butanediol	Training	313.15	5.11	1.519	0.0147133	-4.29103	0.0136908
	Diethylene glycol	Prediction	313.15	1.165	1.713	0.00300903	-5.78595	0.00307039
	Diethylene glycol	Prediction	313.15	2.171	1.713	0.00593502	-5.12744	0.0059317
	Diethylene glycol	Prediction	313.15	3.135	1.713	0.00887813	-4.73873	0.00874977
	Diethylene glycol	Prediction	313.15	4.16	1.713	0.0120433	-4.43946	0.0118023
	Diethylene glycol	Prediction	313.15	5.182	1.713	0.0149193	-4.20707	0.01489
	furfuryl alcohol	Prediction	313.15	0.703	1.547	0.00250627	-6.3795	0.00169598
	furfuryl alcohol	Prediction	313.15	1.922	1.547	0.00644122	-5.3155	0.00491483
	furfuryl alcohol	Prediction	313.15	2.954	1.547	0.00999899	-4.86082	0.00774414
	furfuryl alcohol	Prediction	313.15	4.035	1.547	0.0134793	-4.53092	0.0107708
	furfuryl alcohol	Prediction	313.15	5.028	1.547	0.0167768	-4.29816	0.0135935
	furfuryl alcohol	Prediction	313.15	5.688	1.547	0.0186411	-4.16768	0.0154881
	guaiacol	Training	313.15	0.534	1.983	0.00140196	-6.51494	0.00148114
	guaiacol	Training	313.15	1.425	1.983	0.00441945	-5.47658	0.0041836
	guaiacol	Training	313.15	2.359	1.983	0.00725222	-4.94333	0.00713081
	guaiacol	Training	313.15	3.355	1.983	0.0104072	-4.57072	0.0103505
	guaiacol	Training	313.15	4.318	1.983	0.0133766	-4.30377	0.0135175
	guaiacol	Training	313.15	5.429	1.983	0.0167768	-4.06155	0.0172223
	levulinic acid	Training	313.15	0.6	3.515	0.00290843	-5.8455	0.00289287
	levulinic acid	Training	313.15	1.769	3.515	0.00857287	-4.70166	0.00908018
	levulinic acid	Training	313.15	2.824	3.515	0.0136847	-4.20684	0.0148934
	levulinic acid	Training	313.15	3.801	3.515	0.0188487	-3.89253	0.0203938
	levulinic acid	Training	313.15	4.851	3.515	0.0236462	-3.63448	0.0263976
	levulinic acid	Training	313.15	5.659	3.515	0.0280662	-3.4715	0.0310704
	Phenol	Training	313.15	1.171	1.521	0.00321027	-5.84897	0.00288288
	Phenol	Training	313.15	2.142	1.521	0.00623868	-5.21012	0.00546102
	Phenol	Training	313.15	3.204	1.521	0.00969305	-4.78414	0.00836127
	Phenol	Training	313.15	4.158	1.521	0.0126582	-4.50842	0.0110159
	Phenol	Training	313.15	5.045	1.521	0.0159504	-4.30386	0.0135163
	Tri Ethylene Glycol	Training	313.15	1.196	2.242	0.00421771	-5.56958	0.00381208
	Tri Ethylene Glycol	Training	313.15	2.193	2.242	0.00816615	-4.92819	0.0072396
	Tri Ethylene Glycol	Training	313.15	3.152	2.242	0.0125557	-4.54442	0.0106264
	Tri Ethylene Glycol	Training	313.15	4.15	2.242	0.0170871	-4.25342	0.0142155
	Tri Ethylene Glycol	Training	313.15	5.19	2.242	0.0206165	-4.01685	0.0180097
dataset no. 9	1,2-propanediol	Training	323.15	1.23	1.054	0.00190362	-6.09621	0.00225138
	1,2-propanediol	Training	323.15	2.36	1.054	0.00391527	-5.41139	0.00446541
	1,2-propanediol	Training	323.15	3.343	1.054	0.00593502	-5.04546	0.00643848
	1,2-propanediol	Training	323.15	4.263	1.054	0.00786132	-4.78998	0.00831259
	1,2-propanediol	Training	323.15	5.247	1.054	0.0094892	-4.57173	0.0103401
	1,4-butanediol	Training	323.15	1.228	1.519	0.00250627	-5.96842	0.00255829
	1,4-butanediol	Training	323.15	2.183	1.519	0.00421771	-5.36382	0.00468298
	1,4-butanediol	Training	323.15	3.252	1.519	0.00644122	-4.94496	0.00711917
	1,4-butanediol	Training	323.15	4.259	1.519	0.00857287	-4.66147	0.00945257
	1,4-butanediol	Training	323.15	5.259	1.519	0.0104072	-4.43983	0.011798
	2,3-butanediol	Training	323.15	1.24	1.519	0.00260678	-5.9582	0.00258457
	2,3-butanediol	Training	323.15	2.17	1.519	0.00472219	-5.3701	0.00465368
	2,3-butanediol	Training	323.15	3.22	1.519	0.00715077	-4.95536	0.00704557
	2,3-butanediol	Training	323.15	4.215	1.519	0.00928543	-4.67238	0.00934997
	2,3-butanediol	Training	323.15	5.141	1.519	0.0117361	-4.46367	0.0115199
	Diethylene glycol	Prediction	323.15	1.225	1.713	0.00250627	-5.91696	0.00269338
	Diethylene glycol	Prediction	323.15	2.203	1.713	0.00462126	-5.30021	0.00499056
	Diethylene glycol	Prediction	323.15	3.21	1.713	0.00684656	-4.9046	0.00741244
	Diethylene glycol	Prediction	323.15	4.212	1.713	0.00928543	-4.6191	0.00986166
	Diethylene glycol	Prediction	323.15	5.18	1.713	0.0117361	-4.4017	0.0122564
	furfuryl alcohol	Prediction	323.15	0.815	1.547	0.0023053	-6.39144	0.00167584
	furfuryl alcohol	Prediction	323.15	2.221	1.547	0.00563154	-5.33789	0.00480602
	furfuryl alcohol	Prediction	323.15	3.296	1.547	0.00847116	-4.92304	0.00727696
	furfuryl alcohol	Prediction	323.15	4.289	1.547	0.0111223	-4.64629	0.00959711
	furfuryl alcohol	Prediction	323.15	5.286	1.547	0.013582	-4.42665	0.0119545
	furfuryl alcohol	Prediction	323.15	5.853	1.547	0.0150223	-4.31957	0.0133056
	guaiacol	Training	323.15	0.631	1.983	0.00140196	-6.53892	0.00144605
	guaiacol	Training	323.15	1.606	1.983	0.00391527	-5.55717	0.00385967
	guaiacol	Training	323.15	2.399	1.983	0.00573268	-5.13544	0.00588445
	guaiacol	Training	323.15	3.414	1.983	0.00836947	-4.76465	0.00852587
	guaiacol	Training	323.15	4.426	1.983	0.0108157	-4.49182	0.0112002
	guaiacol	Training	323.15	5.365	1.983	0.012966	-4.28963	0.01371
	levulinic acid	Training	323.15	0.808	3.515	0.00270731	-5.85242	0.00287295
	levulinic acid	Training	323.15	2.1	3.515	0.00755668	-4.84867	0.00783879
	levulinic acid	Training	323.15	3.14	3.515	0.0114291	-4.42591	0.0119633
	levulinic acid	Training	323.15	4.176	3.515	0.0152284	-4.12626	0.0161431
	levulinic acid	Training	323.15	5.178	3.515	0.0189525	-3.90025	0.0202368
	levulinic acid	Training	323.15	5.797	3.515	0.0212418	-3.78158	0.0227866
	Phenol	Training	323.15	1.234	1.521	0.00290843	-5.96274	0.00257286
	Phenol	Training	323.15	2.181	1.521	0.00542932	-5.36423	0.00468108
	Phenol	Training	323.15	3.182	1.521	0.00796291	-4.96727	0.0069621
	Phenol	Training	323.15	4.125	1.521	0.0107136	-4.69451	0.00914538
	Phenol	Training	323.15	5.136	1.521	0.0134793	-4.46414	0.0115146
	Tri Ethylene Glycol	Training	323.15	1.192	2.242	0.0034116	-5.79833	0.00303261
	Tri Ethylene Glycol	Training	323.15	2.167	2.242	0.00654253	-5.1702	0.00568345
	Tri Ethylene Glycol	Training	323.15	3.188	2.242	0.00959112	-4.7645	0.00852718
	Tri Ethylene Glycol	Training	323.15	4.186	2.242	0.0131712	-4.47828	0.0113529
	Tri Ethylene Glycol	Training	323.15	5.16	2.242	0.0165701	-4.25844	0.0141443
dataset no. 10	1,2-propanediol	Training	323.15	1.225	1.054	0.00200401	-6.09463	0.00225493
	1,2-propanediol	Training	323.15	2.266	1.054	0.00361301	-5.46037	0.00425199
	1,2-propanediol	Training	323.15	3.265	1.054	0.00522718	-5.08373	0.00619676
	1,2-propanediol	Training	323.15	4.25	1.054	0.00715077	-4.81184	0.00813285
	1,2-propanediol	Training	323.15	5.198	1.054	0.00877635	-4.60421	0.0100096
	1,4-butanediol	Training	323.15	1.23	1.519	0.00220485	-5.93894	0.00263483
	1,4-butanediol	Training	323.15	2.216	1.519	0.00391527	-5.33188	0.00483497
	1,4-butanediol	Training	323.15	3.326	1.519	0.00623868	-4.91314	0.00734934
	1,4-butanediol	Training	323.15	4.253	1.519	0.00816615	-4.65962	0.00947007
	1,4-butanediol	Training	323.15	5.19	1.519	0.0103051	-4.4543	0.0116285
	2,3-butanediol	Training	323.15	1.164	1.519	0.00300903	-5.99581	0.00248916
	2,3-butanediol	Training	323.15	2.141	1.519	0.00522718	-5.36739	0.00466632
	2,3-butanediol	Training	323.15	3.159	1.519	0.00786132	-4.96627	0.00696912
	2,3-butanediol	Training	323.15	4.257	1.519	0.0107136	-4.65865	0.00947925
	2,3-butanediol	Training	323.15	5.125	1.519	0.0131712	-4.46729	0.0114783
	Diethylene glycol	Prediction	323.15	1.167	1.713	0.0023053	-5.92995	0.00265862
	Diethylene glycol	Prediction	323.15	2.212	1.713	0.00452034	-5.27054	0.00514084
	Diethylene glycol	Prediction	323.15	3.274	1.713	0.00725222	-4.86619	0.00770267
	Diethylene glycol	Prediction	323.15	4.192	1.713	0.00969305	-4.61131	0.00993878
	Diethylene glycol	Prediction	323.15	5.269	1.713	0.0122482	-4.37551	0.0125817
	furfuryl alcohol	Prediction	323.15	0.652	1.547	0.00210442	-6.58434	0.00138184
	furfuryl alcohol	Prediction	323.15	1.881	1.547	0.00532824	-5.49177	0.00412054
	furfuryl alcohol	Prediction	323.15	2.962	1.547	0.00857287	-5.02354	0.00658116
	furfuryl alcohol	Prediction	323.15	3.993	1.547	0.0116338	-4.71555	0.00895497
	furfuryl alcohol	Prediction	323.15	4.942	1.547	0.0145075	-4.49567	0.0111572
	furfuryl alcohol	Prediction	323.15	5.658	1.547	0.0166734	-4.35615	0.0128277
	guaiacol	Training	323.15	0.547	1.983	0.00140196	-6.62337	0.00132895
	guaiacol	Training	323.15	1.436	1.983	0.0038145	-5.62809	0.00359545
	guaiacol	Training	323.15	2.385	1.983	0.00633994	-5.10492	0.00606682
	guaiacol	Training	323.15	3.367	1.983	0.00908174	-4.74934	0.00865742
	guaiacol	Training	323.15	4.352	1.983	0.0117361	-4.48472	0.0112801
	guaiacol	Training	323.15	5.353	1.983	0.0143017	-4.27124	0.0139645
	levulinic acid	Training	323.15	0.83	3.515	0.00321027	-5.69426	0.00336524
	levulinic acid	Training	323.15	2.196	3.515	0.00847116	-4.69093	0.00917812
	levulinic acid	Training	323.15	3.211	3.515	0.0126582	-4.29913	0.0135803
	levulinic acid	Training	323.15	4.235	3.515	0.0169836	-4.0137	0.0180665
	levulinic acid	Training	323.15	5.238	3.515	0.020929	-3.79451	0.022494
	levulinic acid	Training	323.15	5.842	3.515	0.0234367	-3.68197	0.0251733
	Phenol	Training	323.15	1.182	1.521	0.00270731	-5.97933	0.00253051
	Phenol	Training	323.15	2.214	1.521	0.00512614	-5.33216	0.00483362
	Phenol	Training	323.15	3.251	1.521	0.00796291	-4.93601	0.00718319
	Phenol	Training	323.15	4.184	1.521	0.0110201	-4.67583	0.00931774
	Phenol	Training	323.15	5.291	1.521	0.0133766	-4.43377	0.0118696
	Tri Ethylene Glycol	Training	323.15	1.188	2.242	0.00331093	-5.73921	0.00321731
	Tri Ethylene Glycol	Training	323.15	2.214	2.242	0.00664385	-5.09726	0.00611349
	Tri Ethylene Glycol	Training	323.15	3.186	2.242	0.00969305	-4.72194	0.00889793
	Tri Ethylene Glycol	Training	323.15	4.202	2.242	0.013582	-4.43651	0.0118372
	Tri Ethylene Glycol	Training	323.15	5.203	2.242	0.0169836	-4.21616	0.0147551
dataset no. 11	furfuryl alcohol	validation	333.15	0.863	1.547	0.00180325	-6.50922	0.00148964
	furfuryl alcohol	validation	333.15	2.244	1.547	0.00472219	-5.51807	0.00401358
	furfuryl alcohol	validation	333.15	3.303	1.547	0.00725222	-5.11712	0.00599325
	furfuryl alcohol	validation	333.15	4.304	1.547	0.00959112	-4.84256	0.00788684
	furfuryl alcohol	validation	333.15	5.306	1.547	0.0119409	-4.62548	0.00979894
	furfuryl alcohol	validation	333.15	5.864	1.547	0.0130686	-4.52177	0.0108698
	Glycerol	validation	298.15	10	1.296	0.0454	-3.44664	0.0318525
	levulinic acid	validation	333.15	0.859	3.515	0.00250627	-5.91045	0.00271095
	levulinic acid	validation	333.15	2.198	3.515	0.00664385	-4.93597	0.00718349
	levulinic acid	validation	333.15	3.216	3.515	0.0103051	-4.54122	0.0106604
	levulinic acid	validation	333.15	4.252	3.515	0.0134793	-4.25158	0.0142417
	levulinic acid	validation	333.15	5.249	3.515	0.0165701	-4.0331	0.0177194
	levulinic acid	validation	333.15	5.83	3.515	0.0186411	-3.92421	0.0197577
dataset no. 12	Ethylene Glycol	validation	298.15	10	0.86	0.023	-3.58043	0.0278636
	furfuryl alcohol	validation	333.15	0.868	1.547	0.00220485	-6.49295	0.00151408
	furfuryl alcohol	validation	333.15	2.203	1.547	0.00542932	-5.52152	0.00399978
	furfuryl alcohol	validation	333.15	3.261	1.547	0.00806452	-5.11244	0.0060214
	furfuryl alcohol	validation	333.15	4.266	1.547	0.0109179	-4.83224	0.00796864
	furfuryl alcohol	validation	333.15	5.296	1.547	0.0132739	-4.60667	0.00998505
	furfuryl alcohol	validation	333.15	5.854	1.547	0.0148163	-4.50219	0.0110847
	levulinic acid	validation	333.15	0.826	3.515	0.00240577	-5.8608	0.00284897
	levulinic acid	validation	333.15	2.185	3.515	0.00725222	-4.84619	0.00785824
	levulinic acid	validation	333.15	3.26	3.515	0.0104072	-4.42888	0.0119279
	levulinic acid	validation	333.15	4.262	3.515	0.0139931	-4.14934	0.0157748
	levulinic acid	validation	333.15	5.285	3.515	0.0170871	-3.92496	0.019743
	levulinic acid	validation	333.15	5.874	3.515	0.0188487	-3.81475	0.0220433
	Tri Ethylene Glycol	validation	298.15	10	2.242	0.0419	-3.10019	0.0450407
	Urea	validation	298.15	10	0.4	0.024	-3.74028	0.0237474
